# Supplementary material for: A Functional K+ Channel from Tetraselmis Virus 1, a Member of the Mimiviridae
Source: Viruses. 2020 Sep 29;12(10):1107. doi: 10.3390/v12101107 (PMC7650704; doi:10.3390/v12101107)
Supplement: Supplementary file 1 [file viruses-12-01107-s001.zip]

Archive with 1 entries (1 files):
- viruses-941227-supplementary.pdf
